# Supplementary material for: Small Cell Lung Cancer Therapeutic Responses Through Fractal Measurements: From Radiology to Mitochondrial Biology
Source: J Clin Med. 2019 Jul 16;8(7):1038. doi: 10.3390/jcm8071038 (PMC6679065; doi:10.3390/jcm8071038)
Supplement: Supplementary file 1 [file jcm-08-01038-s001.zip]

Archive with 2 entries (2 files):
- jcm-520424-supplementary.pptx
- jcm-520424-supplementary.docx
